# Supplementary material for: Improvement in Dibenzofuran-Based Hole Transport Materials for Flexible Perovskite Solar Cells
Source: Molecules. 2024 Mar 8;29(6):1208. doi: 10.3390/molecules29061208 (PMC10974200; doi:10.3390/molecules29061208)
Supplement: Supplementary file 1 [file molecules-29-01208-s001.zip]

Archive with 1 entries (1 files):
- molecules-2889721-supplementary.pdf
